# Supplementary material for: Gut microbiota-bile acid crosstalk contributes to the rebound weight gain after calorie restriction in mice
Source: Nat Commun. 2022 Apr 19;13:2060. doi: 10.1038/s41467-022-29589-7 (PMC9018700; doi:10.1038/s41467-022-29589-7)
Supplement: Supplementary file 4 — Source Data [file 41467_2022_29589_MOESM4_ESM.xlsx]

## Sheet: Figure1B
	Figure1 B
		Normal																		HFD
	0w	23	24	23.5	22.5	25	22.5	24	24	23.5	23	23.5	22	22.5	23.5	22	23	23	22.5	24.5	24.5	22.5	25.5	24.5	23	22	23	24	24	23	22	22.5	21.5	21.5	24	25.5	24
	1w	24	25	24	23	25.5	24	25.5	24.5	24.5	24.5	24.5	23	23.5	27	22.5	24.5	24.5	24	25.5	25.5	23	26.5	25.5	24.5	23	25	25	25.5	24.5	23.5	23	24	22	25	26	25.5
	2w	24.5	25	24	23	26	24.5	26.5	25	25.5	25	24.5	23	24	28	23	26	25.5	24.5	26	26	23.5	27	26.5	25	23.5	25.5	25	26	25	23.5	25	24.5	22.5	26.5	27	26
	3w	25	25.5	24.5	23.5	26.5	24.5	27.5	26	26	25.5	25	23.5	24	29	24	26.5	25.5	24.5	27	27	24	27.5	27.5	26	24	27	26	27.5	26.5	24.5	26.5	26	23.5	27	28	27
	4w	25	27	25	25	28	24	26	26.5	26	27	26.5	24	25	30	25	26.5	26.5	26	29	29	25.5	29	29	27.5	25.5	28.5	27.5	28.5	27.5	26.5	28	27.5	25	29	28.5	27
	5w	25.5	27.5	26	26	28.5	24	26	26.5	27	27.5	27	24.5	26	29.5	25	26.5	26	26	31	30.5	27	30	30	29	26.5	30.5	28	30	28.5	27	27.5	29	26	29.5	31	29.5
	6w	26	28	26.5	27	29	23.5	27	27.5	27	28.5	26.5	24	26.5	30.5	25.5	27	27	27.5	32.5	32	28	30.5	31	30.5	27.5	32	28.5	30	29.5	27	29	29.5	27.5	31.5	33.5	31
	6w2d	25	27	25	26	28	20.5	23	25	23.5										31	31	27	30	30	28	26	29.5	26
	6w4d	23	25	24.5	23.5	26														29	28.5	25	28	27.5
	6w6d	21.5	22.5	22	21	22.5	20	18	20.5	18.5										28	27.5	23	24	24.5	23	20.5	25	21
	7w1d	20.5	19.5	21	19.5	21.5														27	27	22	23	23.5
	7w3d	21	19.5	21.5	20	21.5	18	17	20.5	18.5										27	27	22.5	24	24	23	20.5	25	21
	7w5d	20.5	19	21	19.5	21														27	26.5	22.5	24	24.5
	8w5d	27	26.5	29.5	23	28	26.5	26.5	26	26										29.5	29	25	28.5	29	27.5	26	28.5	27
	9w5d	27.5	28.5	30	24	29.5	27.5	27.5	26.5	26										30.5	30	26	30	30.5	27.5	25.5	28.5	26
	10w5d	28.5	29.5	31	25	31.5														31	30.5	27.5	31	31.5
	11w5d	29	28	30.5	26	32.5														31	31.5	27	32	31.5

## Sheet: Figure1C
Figure 1C
N-BF	987.8	1167	1121	879.8	967.5	984	722.3	1067	783
N-RF	1289	1329	1382	1077	1252	1183	1239	1361	1257
H-BF	996	1038	1135	1246	1129	1102	1142	1224	1028
H-RF	1224	1253	1322	1130	1071	1196	1051	1202	1143

## Sheet: Figure1D
Figure 1D
N-BF	6.5	5.9	6.1	4.9	6.4	5.4	5	4.8	4.3
N-RF	8	12.7	7.1	8.2	6.4	6.8	8	6.4	7.5
H-BF	4.7	5	4.7	6.6	4.7	5.8	6.4	6.6	5.4
H-RF	11.3	8.9	12.3	8.9	6.6	10.2	7.6	7.2	7.4

## Sheet: Figure1E
Figure 1E
N-BF	3.37	3.45	3.36	3.49	3.49	3.59	3.46	3.54	3.38
N-RF	3.85854	4.85018	3.95094	5.21077	4.225	4.28461	4.01451	3.74615	3.79269
H-BF	2.96	3.36	3.22	3.24	3.15	3.35	3.77	3.22	3.42
H-RF	3.6652	3.18214	3.46118	4.10893	3.94898	3.27418	3.51726	3.3586	3.80577

## Sheet: Figure1G
Figure 1G
weeks	HF+HF														CD+HF														CR+HF
0	18.6	20.2	18.3	17.7	18.9	19.5	18.1	18.4	20.5	21.5	21	20.5	21.5	20.5	17.1	19	19.6	18.3	17.6	19.3	18.8	19.8	19.1	18.6	18.3	20.6	19.3	18.8	20	19	19.5	20	20	20.5	20	18	22	21	20	21	20	20.5
1	21.5	23.6	21.5	20.7	21	20	22.2	22.1	22	23.5	23	22	23.5	21	19.9	20.5	20.5	21	20.8	22.2	22.5	19	19.9	21.5	21	19.8	22.2	19	18.5	18	16.5	17	17	18	16.5	18	18.5	18	16.5	18	17	18
2	22.9	25.3	23.1	22.7	22.8	21.7	23.7	23.7	23.5	25.5	24.5	23.5	25	22.5	20.8	21.8	21.8	22.1	21.6	23.3	24	20.4	20.8	22.1	22.1	20.6	23.3	20.4	16	16.5	15	15.5	16	17	16	16.5	16	16.5	16	16.5	16	17
3	24.5	29.3	26.7	25	24.5	22.9	25.8	25.4	25	27	27	25	28	26	21.7	23.3	23	23.7	22.5	23.8	25.7	21.7	21.7	24.1	23.7	21.5	23.8	21.7	15.5	15.5	14.5	14.5	15	16.5	15	15.5	15.5	15.5	15	15.5	15	16.5
4	25.5	30.9	27.6	25.9	25.9	24	27.3	27	27	29.5	29	26.5	30	27.5	21.9	23	23.6	23.8	22.7	24.1	26.2	22.2	21.9	24.5	23.8	22.7	24.1	22.2	16	16	14.5	13.5	15.5	16.5	15	16	16	16	15	16	15.5	16.5
5	26.5	29	28.6	26.9	26.9	25.5	28.7	28.8	29	32.5	31.5	30	33.5	28.5	25.3	25.8	25.8	25	23.9	25.7	27.3	23.3	23	24.8	25	23.9	25.7	23.3	17	17	15.5	15	16	17	15.5	17	17	17	15.5	17	16	17
6	28.4	28.9	29	27.8	28.4	26.9	30	31.2	32	34.5	34	32	36.5	29	26.2	27.4	26.5	25.5	23.9	26	28.1	23.6	24.2	26.2	25.5	23.9	26	23.6	16	17	15	14	16	18	15.5	16.5	16	17	15.5	16.5	16	18
7	30.3	27.4	30.9	29.8	30.8	28.8	32.9	34	33	36	35	33	37.5	30	27.7	28	27.5	26.7	24.8	27	28.9	24.6	25.2	26.7	26.7	24.8	27	24.6	17.5	18	16	14.5	17	19	17	17.5	17.5	18	17	17.5	17	19
8	31.2	28.4	31.2	30.4	31.8	29.5	33.4	35.2	35	36.5	36	33.5	38.5	31.5	28	27.7	28	26.7	24.5	27.2	28.6	24.1	27	26.3	26.7	24.5	27.2	24.1	18	18.5	16.5	15.5	17.5	19	17.5	18	18	18.5	17.5	18	17.5	19
9	33.6	29.7	33.2	31.8	33.3	30.6	36.1	37.1	36.5	37	37	34	39	32.5	28.7	28	29.5	27.5	25.8	28	29.8	25.1	28.7	27.4	27.5	25.8	28	25.1	18	18	17	16.5	18	19	17.5	18.5	18	18	17.5	18.5	18	19
10	35.6	31.7	34.7	33.7	35	30.3	38.6	38.8	38	37.5	38	34.5	40	34	28.7	28.7	28.6	28.3	26.2	29.9	30.6	25.9	28.7	27.5	28.3	26.2	29.9	25.9	18	18	17	16.5	17.5	19	17	18	18	18	17	18	17.5	19
11	37.9	32.9	37.2	35.5	36.1	31.4	40.3	40.8	39.5	38.5	39.5	35.5	42.5	35.5	29.4	28.9	29.9	27.6	25.8	29.3	30.4	25.4	29.4	27.6	27.6	25.8	29.3	25.4	18.5	19	17.5	18	18.5	19.5	18.5	19.5	18.5	19	18.5	19.5	18.5	19.5
12	40.31	34	39.43	37.21	38.4	33.74	41.61	41.98	40.5	41	40.5	38	43.8	36.5	29.5	28.5	30	30	31.5	30.5	30.5	29.5	29.04	28.17	28.78	26.73	29.55	26.97	18.5	19.5	17.5	17.5	19	20	19	21	18.5	19.5	19	21	19	20
13	41.5	34.5	39.8	37.8	39.1	36	42.5	42.5	41.5	42.4	39.8	37.8	45	39.1	31.5	31	31.5	31	32	31.5	32	31.5	31.64	30.77	31.38	29.33	32.15	29.57	22.5	23.5	22	22.5	23.5	24.5	22	24	22.5	23.5	22	24	23.5	24.5
14	43	36.3	41.1	40	41.8	37.4	44.3	43.6	42	43.6	41.1	40	45.5	41.8	34.5	34.5	33.5	32.5	32.5	34	33.5	32.5	33.19	32.32	32.93	30.88	33.7	31.12	26.5	27	25.5	24.5	27	29	25	27	26.5	27	25	27	27	29
15	44.1	37.7	42.4	41.3	43.1	38.9	45.5	44.9	43.4	43	42.5	45	46.5	42	36.5	35.5	34	33	33.5	35	34.5	33.5	35.06	34.19	34.8	32.75	35.57	32.99	30	30	28.5	27	29	32	27.5	28.5	30	30	27.5	28.5	29	32
16	45.4	39.3	43.9	42.8	44.6	40.4	46.9	46.4	44	45	42.5	46	47	43.5	38	37	35.5	34.5	34.5	36.5	35.5	34.5	36.38	35.51	36.12	34.07	36.89	34.31	32	32	29.5	28	30.5	35	29.5	30.5	32	32	29.5	30.5	30.5	35
17									44.6	45	43.6	47.1	49	45									37.72	36.85	37.46	35.41	38.23	35.65									34.5	34	30.5	32	31.5	37.5
18									45.7	48	45.2	48.5	50.8	45.5									38.82	37	38.56	36.51	39.33	36.75									36.5	36	31	33.5	32.5	39.5
19									46.8	49	46.9	48	51	47.7									40.38	37.51	40.12	38.07	40.89	38.31									38.5	37.5	31.5	34	33.5	42.5
20									46	50.5	48	49	51	48.9									41.56	38.69	41.3	39.25	41.07	39.49									39.5	38.5	32	38	37	44.5

## Sheet: Figure1H
Figure 1H left
	CD+HF				HF+HF				CR+HF
8	0.402784	0.358911	0.447635	0.424595	0.460784	0.442788	0.48563	0.480241	0.338585	0.43903	0.445268	0.529569
9	0.416867	0.638365	0.534905	0.533752	0.487818	0.394829	0.481204	0.469816	0.399732	0.430691	0.459792	0.419086
10	0.455296	0.444371	0.466759	0.488019	0.493636	0.492962	0.50112	0.491716	0.441548	0.399617	0.447463	0.437287
11	0.45154	0.485366	0.521123	0.519767	0.500316	0.416415	0.469449	0.50566	0.362784	0.476191	0.41582	0.490335
12	0.439463	0.518986	0.523486	0.459388	0.445137	0.435909	0.47302	0.516264	0.454679	0.462993	0.394649	0.412974
13	0.455315	0.452331	0.456513	0.500109	0.46745	0.406936	0.514414	0.492338	0.361045	0.411086	0.502053	0.473738
14	0.397507	0.496235	0.481989	0.458316	0.500192	0.408514	0.436164	0.465118	0.417849	0.392874	0.428751	0.443275
15	0.437945	0.447217	0.450441	0.531519	0.483743	0.460125	0.463624	0.481013	0.38109	0.467041	0.414968	0.416337
16	0.407461	0.378871	0.51473	0.453195	0.479055	0.383276	0.484614	0.443659	0.377714	0.447769	0.412959	0.438577
17	0.410692	0.415418	0.412181	0.49339	0.427574	0.417743	0.505336	0.465479	0.386991	0.450258	0.425972	0.402512
18	0.400348	0.416581	0.398122	0.4832	0.476153	0.406495	0.470249	0.555557	0.413487	0.43723	0.44005	0.445555
19	0.447505	0.402669	0.4235	0.46209	0.458772	0.453151	0.469369	0.524617	0.50542	0.494149	0.492415	0.520075
20	0.46878	0.535154	0.487216	0.536327	0.557613	0.464998	0.507302	0.549301	0.45835	0.48	0.448344	0.520531
21	0.578028	0.611255	0.574491	0.652703	0.653941	0.580779	0.585914	0.656261	0.611013	0.597079	0.502252	0.619621
22	0.630612	0.596971	0.610791	0.74254	0.633004	0.530438	0.554917	0.575478	0.582392	0.559322	0.646507	0.611118
23	0.616261	0.438935	0.535524	0.735437	0.519199	0.516137	0.590132	0.491273	0.538391	0.563914	0.655033	0.51157
0	0.54083	0.543768	0.514509	0.60614	0.591903	0.469801	0.533098	0.60005	0.490557	0.534956	0.593897	0.56757
1	0.537128	0.588253	0.544407	0.522201	0.533279	0.533685	0.539086	0.581507	0.444591	0.534304	0.535318	0.4652
2	0.506823	0.419844	0.505669	0.723854	0.612096	0.447997	0.51741	0.535723	0.44421	0.489095	0.535548	0.512085
3	0.463399	0.522142	0.46468	0.540303	0.663676	0.51146	0.559481	0.557747	0.441195	0.460435	0.543805	0.474519
4	0.476465	0.673035	0.518562	0.603261	0.533503	0.428305	0.510745	0.55132	0.45845	0.487968	0.534861	0.530374
5	0.542609	0.648386	0.619622	0.544432	0.583087	0.458673	0.524864	0.64996	0.546192	0.568718	0.528903	0.505638
6	0.61781	0.650661	0.632977	0.512887	0.608047	0.56651	0.611294	0.63698	0.53477	0.5074	0.540915	0.565245
7	0.624173	0.590299	0.730909	0.710492	0.654195	0.629113	0.631512	0.506226	0.474022	0.534898	0.456887	0.462922
Figure 1H right
	CD+HF				HF+HF				CR+HF
Light	0.426893	0.45461	0.469282	0.483945	0.473386	0.426595	0.479516	0.490957	0.40341	0.442411	0.440013	0.452443
Dark	0.550243	0.568225	0.561613	0.619215	0.595295	0.511491	0.55548	0.574319	0.502011	0.526508	0.543522	0.528866

## Sheet: Figure1I
Figure 1I
HF	CD	CR	HF+HF	CD+HF	CR+HF
2085	1043	1100	2180	1221	1742
2004	1169	1115	2099	1418	1745
1894	1150	931.5	1989	1378	1679
2072	1291	1227	2167	1415	1760
1967	1247	1115	2062	1355	1862
1450	1364	894.8	1545	1305	1790
2039	1006	1404	1776	1270	1861
2520	1158	1195	1858	1587	1677

## Sheet: Fgure1J
Figure 1J
HF	CD	CR	HF+HF	CD+HF	CR+HF
936	973.5	637.5	939	825	873
738	633	643.5	937.5	873	951
874.5	588	514.5	729	790.5	996
1047	501	546	1100	897	1068
774	246	433.5	961.5	877.5	1076
865.5	540	550.5	928.5	936	967.5
1019	469.5	580.5	868.5	891	1029
655.5	604.5	645	835.5	921	838.5

## Sheet: Figure1K
Figure 1K
	CD+HF								HF+HF								CR+HF
Liver	1.32895	1.09348	1.02981	1.07731	1.11774	1.37342	1.22385	1.2188	1.11498	0.899559	1.15383	1.00581	1.03304	1.19956	1.57225	1.94018	1.22446	1.39273	1.44982	1.27254	1.39273	1.42278	1.23948	1.26953
WAT	1.53525	1.6342	1.31494	1.23686	1.09771	0.657081	1.37832	1.48114	1.36197	1.17809	1.07095	1.46809	1.34529	1.31482	0.921607	0.769442	11.7532	13.6688	19.9675	17.2403	10.8117	17.8247	12.5649	15.5844
BAT	1.70455	1.72078	1.02273	1.28247	1.25	0.957792	1.94805	1.3961	1.3981	0.938389	1.24645	1.15245	0.840442	1.18088	1.53555	1.94866	1.171	1.04089	1.18959	1.30112	0.687732	1.00372	1.05948	1.26394

## Sheet: Figure1L
Figure 1L
CD+HF	3.29247	3.45183	2.95536	2.90088	3.80224	3.23982	3.98093	3.35301
HF+HF	2.4559	2.28896	2.62832	2.35004	2.53818	2.6896	3.8917	4.13684
CR+HF	4.01424	3.82643	4.72111	5.17793	4.17225	3.97922	5.26954	4.20164

[truncated: 88 more sheets: FigureS1A,B, FigureS1C,D,E, FigureS1F, Figure2A, Figure2B, Figure2C, Figure2D, Figure2E, Figure2F, Figure2G, Figure2H, FigureS2A, FigureS2B, FigureS2C, FigureS2D, FigureS2E, FigureS2F, FigureS2G, FigureS2H, FigureS2I …]
